# Supplementary material for: βA1-crystallin regulates glucose metabolism and mitochondrial function in mouse retinal astrocytes by modulating PTP1B activity
Source: Commun Biol. 2021 Feb 24;4:248. doi: 10.1038/s42003-021-01763-5 (PMC7904954; doi:10.1038/s42003-021-01763-5)
Supplement: Supplementary file 4 — Supplementary Data 1 [file 42003_2021_1763_MOESM4_ESM.xlsx]

## Sheet: Figure 1
	mCherry-blank	mCherry-βA3	mCherry-βA1	mCherry-βA3/A1
Fig 1b	1.34813	9.00405	8.49614	6.99952
	1.2	10.2	9.5	8
	1.25	9.1	7.7	7.1
	1.54	8.3	8.6	6.6
	mCherry-blank	mCherry-βA3	mCherry-βA1	mCherry-βA3/A1
Fig 1d	1.10624	2.27925	2.4696	2.505
	1.2	2.6	3.3	3.2
	1.3	1.8	1.9	2.1
	0.9	2.4	2.6	2.8
	IgG	Anti-mNeoGreen
	0.1	0.9
Fig 1f	0.11	1.2
	0.12	1.1
	0.15	1.3

## Sheet: Figure 2
	1/S	Cryba1 (0 nM)	Cryba1 (0.5 nM)	Cryba1 (1 nM)	Cryba1 (2 nM)				WT				βA3 KO				βA1KD
	1	10994.3	12692.6	10137.6	11738.3		Fig2d	bA3-crystallin	1	1	1	1					1.4	1.3	1.4	1.35
Fig2a	0.5	8625.36	10007.6	12590.2	14455.5			bA1-crystallin	1	1	1	1	1.9	1.8	1.8	1.7	0.7	0.6	0.6	0.58
	0.2	5739.67	6074.67	5615.79	8131.2
	0.1	3752.86	4141.09	4499.11	5085.31
	0.0666667	3134.92	3416.17	3321.68	3699.5
									Control			Mannitol (25 mM)			D-Glucose (25 mM)			Mannitol (30 mM)			D-Glucose (30 mM)
							Fig2e	WT	1.15292	0.9	1.1	0.9	0.8	0.89	6.22966	6.9	7	1	1.1	1	7.92955	8.2	7.4
								bA3 KO	0.619874	0.78	0.84	0.81	0.67	0.59	6.76825	7.1	6.9	0.73	0.74	0.79	6.68362	7.2	7.9
								bA1 KD	1.21987	1.18	1.21	1.17	1.18	1.2	12.7682	12.89	13.1	1.21	1.21	1.16	13.6836	14.57	13.77
							Fig2f	WT	βA3 KO	βA1 KD	WT+Mannitol	βA3 KO+Mannitol	βA1 KD+Mannitol	WT+HG	βA3 KO+HG	βA1 KD+ HG
								37.4889	43.4919	51.9177	40.4031	46.0069	57.513	57.0419	62.5284	72.3773
								37.187	44.1441	55.1427	44.4764	44.3723	55.8868	56.0791	60.3689	73.7129
								40.6943	41.4942	55.8706	43.3423	43.6596	58.2847	61.7617	60.1484	73.1159
								41.5774	44.2338	55.5811	43.3178	41.4693	57.3213	59.7926	59.7238	77.7912
							Fig2g	WT	βA3 KO	βA1 KD	WT+Mannitol	βA3 KO+Mannitol	βA1 KD+Mannitol	WT+ HG	βA3 KO+ HG	βA1 KD+ HG	βA1 KD+ βA1 vector	βA1 KD+ HG+ βA1 vector
								0.8	0.79	1.3	0.7	0.69	1.19	0.38	0.35	1.6	0.9	1.1
								0.7	0.68	1.22	0.68	0.7	1.22	0.43	0.45	1.57	0.88	0.9
								0.76	0.75	1.29	0.81	0.65	1.29	0.39	0.3	1.7	0.9	1
								0.86	0.79	1.26	0.79	0.68	1.2	0.29	0.4	1.66	0.85	1.15
								0.88	0.87	1.2	0.71	0.77	1.3	0.33	0.31	1.69	0.96	0.98

## Sheet: Figure 3
	Time (minutes)	WT				βA3 KO				βA1KD				WT+HG				βA3 KO+HG				βA1KD+HG				βA1KD+HG+βA1 construct				βA1KD+HG+PTP1B inhibitor				WT+Mannitol (30 mM)				βA3 KO+Mannitol (30 mM)				βA1KD+ Mannitol (30 mM)
Fig 3 a and b	1.30988	17.447	13.5317	18.2117	22.7638	21.8198	21.6487	20.2997	25.2753	12.3014	2.71357	3.80511	4.71489	40.1314	40.609	41.6508	35.6897	36.3922	39.742	38.9228	23.8957	14.0253	21.6569	18.8101	15.226	31.3158	26.1706	25.6606	26.6327	38.4905	35.4381	30.1726	34.5304	18.1252	22.1567	25.7507	26.9733	20.6541	20.0307	21.1679	23.0741	8.80061	10.1015	6.81174	11.2609
	7.77011	18.5909	20.0224	18.5139	23.1351	22.7261	19.1356	19.4183	24.4707	7.41671	2.89709	3.26404	5.3506	39.7601	38.7814	38.9121	36.7067	36.4927	36.1741	39.4276	24.3412	12.6083	19.8431	18.8847	15.047	29.3134	20.3685	33.4934	25.2571	33.7388	36.2406	26.8016	31.0404	16.9083	20.4733	21.7777	25.9656	13.8346	18.8581	19.1203	20.8722	5.82366	10.7145	5.83837	10.1041
	14.2345	21.8154	18.058	20.272	20.1572	23.1014	9.99235	20.5794	24.5646	10.2636	3.85165	3.5856	4.90095	39.6991	39.3621	41.235	37.6383	37.0085	35.492	40.2293	33.347	12.5482	21.7796	19.5873	14.8712	31.2691	19.8524	33.0204	25.5091	34.6519	35.992	28.0334	31.3679	17.246	21.2211	22.8842	25.609	16.6399	19.7437	18.7598	22.2851	5.8207	10.2752	6.72304	9.7892
	20.7904	6.78586	3.56599	6.6142	8.71509	7.18107	3.28607	9.05507	8.11338	5.67354	0.852388	0.369049	1.60116	6.72949	20.615	12.324	4.24565	5.40282	1.59363	1.49136	9.32139	5.07576	8.16496	12.1933	2.19727	4.16093	6.30021	5.89034	2.22257	13.1041	10.954	8.12421	7.69711	9.08326	7.35868	9.19055	8.64212	9.228	10.1023	9.60439	9.17622	2.75147	10.2952	0.253323	6.69809
	27.2543	6.52251	4.87723	6.22022	8.65238	7.39048	2.471	8.00576	8.03226	5.11041	1.53983	-0.063147	1.61212	7.66059	2.65898	12.7029	4.84814	4.22143	0.753044	1.24806	8.41276	5.0544	6.71302	9.67022	1.82422	2.2178	3.49286	6.44087	2.52015	12.2681	11.0948	10.6267	8.6163	9.62313	9.22339	8.24409	8.10058	11.0193	10.3547	10.5404	9.92519	3.58292	5.0567	0.512827	6.35267
	33.7153	7.1633	3.23225	6.51378	8.24019	7.12358	3.27838	7.82301	9.0437	5.17402	0.413083	-0.337705	1.63887	6.86908	7.49453	11.6721	5.35716	3.41732	1.66001	1.16672	8.38826	3.64082	7.83686	7.53674	1.22719	3.58015	2.53661	2.75554	3.98854	12.0307	10.6206	8.23199	7.95171	9.02474	7.35714	9.58577	8.42502	9.6404	9.69347	9.87281	11.9974	7.21939	5.88635	1.40988	8.51575
	40.2873	23.2756	21.8432	24.8635	27.3413	27.2612	23.2942	25.2756	26.201	13.379	13.5281	13.596	10.7868	47.3531	42.5633	43.3624	46.9518	44.2304	42.3998	46.1717	13.3559	27.9529	25.9353	25.9588	26.1353	38.9043	30.1984	26.5272	39.6201	34.6595	34.9595	31.6744	36.5889	22.724	20.2093	20.3562	20.9841	20.4558	22.9955	12.1961	25.0436	10.1645	10.9263	1.4155	10.0525
	46.7567	26.2121	23.8732	24.1445	27.7058	25.254	22.5046	25.5913	29.7012	11.7749	13.3795	13.9719	10.4346	47.2351	51.178	45.2257	46.4903	47.9743	45.3645	47.423	52.7015	29.8042	28.0864	25.1809	26.8029	38.4611	32.0741	29.018	35.2522	37.5192	37.4115	32.614	31.1018	14.3772	22.4614	21.0177	22.884	20.1704	25.8578	30.4158	25.8389	10.7837	13.5169	14.4471	14.2788
	53.2278	25.9502	24.8248	24.3466	28.049	24.462	22.9583	25.6589	30.8189	11.8681	13.2423	13.7569	10.8894	47.0797	49.9699	47.5249	45.978	45.1	44.7981	49.346	48.1913	21.3254	28.6204	26.6432	26.616	30.5207	34.5437	29.862	38.084	37.9148	36.3926	34.2948	40.3162	25.3955	23.7435	25.1761	24.5085	20.4041	26.4342	28.3436	28.0965	11.2885	15.3373	14.9142	15.6942
	59.7931	3.92438	2.95117	1.14058	4.05784	10.173	2.21739	2.89386	2.08932	2.07171	1.22014	1.079	1.88321	3.22432	4.89385	10.5326	4.2959	2.31703	0.216161	1.09676	45.5835	2.32237	5.82034	8.63965	1.59254	3.92545	5.72994	3.0836	2.82391	12.6587	19.7298	5.55436	4.39713	2.45856	1.73998	2.41629	2.62177	1.92255	2.27764	2.76077	2.92165	0.223799	1.6728	1.30464	1.98727
	66.2648	2.13557	3.53538	2.23487	3.53094	6.63734	-0.031794	1.59274	1.63328	3.01616	0.70212	0.067361	1.78144	2.1729	5.38339	9.6086	3.46693	1.7286	3.57824	1.10624	21.1036	2.46058	6.17413	6.68118	0.796827	0.446702	15.4092	4.3942	-0.379507	9.93335	17.366	5.95709	4.14801	1.55979	1.80167	2.59188	1.56146	3.11638	0.026393	2.21923	2.25107	1.19261	0.812851	2.22608	0.999899
	72.7289	1.68328	3.64865	3.12091	3.03411	5.095	5.22948	1.37626	1.46877	0.345721	0.085356	0.883703	1.81975	3.03678	10.0644	11.459	2.51379	3.41188	0.647337	11.3745	22.2098	2.06337	3.80947	5.32144	1.13565	0.484212	0.897495	4.92929	1.19444	9.28212	15.3679	4.6115	3.98333	1.34822	1.59227	0.640301	1.55541	1.53186	0.455671	0.06709	2.11533	1.01701	0.086575	1.87091	0.112301
Fig 3c	WT	βA3 KO	βA1KD	WT+Mannitol	βA3 KO+Mannitol	βA1KD+Mannitol	WT+HG	βA3KO+HG	βA1KD+HG	βA1KD+HG+βA1 construct	βA1KD+HG+PTP1B inhibitor
	12.4606	15.3174	4.6746	8.1828	11.0803	2.29706	32.7771	32.2839	8.47028	27.3132	23.1594
	13.3122	13.9137	2.219	13.3039	11.1607	3.28433	29.328	35.8005	13.5216	18.0206	25.0004
	12.5498	11.8045	3.56218	14.4641	11.6768	5.73237	28.3663	38.2245	9.29395	25.6959	19.3415
	13.4828	16.3738	3.37143	17.7934	14.7109	3.19591	31.8612	18.4872	13.2985	22.8892	24.2245
Fig 3d	WT	βA3 KO	βA1KD	WT+Mannitol	βA3 KO+Mannitol	βA1KD+Mannitol	WT+HG	βA3KO+HG	βA1KD+HG	βA1KD+HG+βA1 construct	βA1KD+HG+PTP1B inhibitor
	25.146	25.6591	12.3407	20.8322	20.3434	10.7456	47.2227	45.7683	26.3608	35.9621	36.6979
	23.5137	22.919	13.3833	22.1381	25.0958	13.2602	47.9037	44.1875	27.5474	32.2721	36.2545
	24.4515	25.5086	13.775	22.1834	23.6518	10.2589	45.371	47.6469	25.9276	28.4691	32.8611
	27.6987	28.907	10.7036	22.7922	26.3263	13.3418	46.4734	38.0829	26.5181	37.6521	36.0023
Fig 3f	WT	βA3 KO	βA1 KD	WT+ Mannitol	βA3 KO+ Mannitol	βA1 KD+ Mannitol	WT+ HG	βA3 KO+ HG	βA1 KD+ HG	βA1 KD+ HG+ βA1 construct	βA1 KD+ HG+ PTP1B inhibitor
	6281	6041	11534	5039	5180	11586	12964	13764	23151	6015	5592
	5687	5041	10208	5548	5099	11820	12789	14421	21295	5235	5081
	6195	5533	12080	4811	4750	12019	12466	14091	21938	6071	5411
	5757	6159	12101	5090	5219	11492	12481	13511	22271	5188	5649
Fig 3g	WT	βA3 KO	βA1 KD	WT+Mannitol	βA3 KO+Mannitol	βA1 KD+Mannitol	WT+HG	βA3 KO+HG	βA1 KD+HG	βA1 KD+HG+βA1 vector	βA1 KD+HG+PTP1B inhibitor
	1	1	2.2	1.08	0.88	2.6	1.5	1.5	3	1.4	1.5
	1	0.85	2.1	0.92	0.92	2.3	1.4	1.48	3.2	1.29	1.48
	1	0.97	1.9	0.8	0.91	2	1.54	1.5	3.5	1.5	1.42
	1	1.1	1.76	1.1	1.1	2.27	1.48	1.42	4	1.48	1.39
Fig 3h	WT	βA3 KO	βA1 KD	WT+Mannitol	βA3 KO+Mannitol	βA1 KD+Mannitol	mWT+HG	βA3 KO+HG	βA1 KD+HG	βA1 KD+HG+βA1 vector	βA1 KD+HG+PTP1B inhibitor
	1	1.08	2.2	1	0.9	2.5	1.6	1.58	3.2	1.3	1.33
	1	1.15	1.9	0.88	1	2.44	1.55	1.48	3.8	1.4	1.3
	1	1	2.2	0.9	1.1	2.22	1.68	1.6	3	1.37	1.4
	1	0.9	2	1	0.89	2.38	1.6	1.69	3.75	1.35	1.29
Fig 3i	WT	βA3 KO	βA1 KD	WT+Mannitol	βA3 KO+Mannitol	βA1 KD+Mannitol	WT+HG	βA3 KO+ HG	βA1 KD+ HG	βA1 KD+ HG+ βA1 vector	βA1 KD+ HG+ PTP1B shRNA
	342	361	509	351	389	543	570	571	1112	541	585
	365	396	532	397	350	523	521	598	1033	565	542
	392	419	525	376	349	509	524	541	975	549	539
	401	381	496	342	368	529	597	585	1091	537	572

## Sheet: Figure 4
	Fig 4b	WT	βA3 KO	βA1 KD
		1	1.21	0.4
		1	1.1	0.36
		1	1	0.5
		1	0.9	0.33
	Fig 4c	WT+Mannitol	βA3 KO+Mannitol	βA1 KD+ Mannitol	WT+HG	βA3 KO+HG	βA1 KD+ HG
		1	1.1	0.44	1.49	1.2	0.34
		1	1.17	0.32	1.5	1.1	0.33
		1	1.2	0.37	1.47	1.33	0.42
		1	1	0.48	1.4	1.4	0.29
	Fig 4e	WT+HG	βA1 KD+ HG+mCherry-blank	βA1 KD+ HG+mCherry-bA1	βA1 KD+ HG+PTP1B inhibitor
		1	0.28	0.68	0.67
		1	0.3	0.78	0.72
		1	0.32	0.65	0.59
		1	0.36	0.7	0.69
	Fig 4g	WT+HG	WT+HG+Cryba1 shRNA	WT+HG+Ad-PTP1B construct
		1	0.55	0.43
		1	0.42	0.3
		1	0.39	0.54
		1	0.5	0.47
	Fig 4h	WT+HG				WT+HG+Cryba1 shRNA				WT+HG+Ad-PTP1B construct
		1	1	1	1	0.34	0.39	0.4	0.27	0.57	0.66	0.62	0.68
	Fig 4k	βA1-crystallin	βA3-crystallin
		8.04951	2.34554
		2.14948	4.75102
		2.99859	4.87649
		11.0025	2.00107
		1.80471	3.87258
		17.6382	3.03113
		16.6135	2.96789
		13.8739	5.9802
		43.403	2.81317
		3.36279	6.02969
		13.6538	12.78
		8.62135	1.35983
		22.042	3.04427
		3.74521	2.5022
		29.8644	1.3991
		23.8739	1.18481

## Sheet: Figure 5
	Fig 5o	WT	Nuc1
		0.8	1.2
		0.9	1.27
		0.77	1.3
		0.7	1.1
		0.72	1.16
	Fig 5p	WT	βA3 KO	βA1 KD
		1	1.1	0.45
		1	1.05	0.56
		1	0.9	0.3
		1	1	0.4
	Fig 5q	WT	βA3 KO	βA1 KD
		1	0.92	0.48
		1	1.1	0.42
		1	0.89	0.33
		1	0.84	0.47

## Sheet: Figure 6
	Fig 6b	WT	βA3 KO	βA1 KD
		1	1.3658	1.66894
		1	0.914734	1.42684
		1	1.35107	1.86104
		1	0.719753	1.39384
	Fig 6d	WT+HG	βA1 KD+ HG+mCherry-blank	βA1 KD+ HG+mCherry-bA1	βA1 KD+ HG+PTP1B inhibitor
		1	1.28	1.1	1.1
		1	1.25	1	1
		1	1.22	1.1	1.08
		1	1.27	1.14	1.1
		WT				βA3 KO				βA1 KD				WT+Mannitol				βA3 KO+Mannitol				βA1 KD+Mannitol				WT+HG				βA3 KO+HG				βA1 KD+HG				βA1 KD+HG+βA1 vector				βA1 KD+HG+PTP1B shRNA
Fig 6e	IL-1a	244	259	249	264	260	269	259	248	372	369	395	381	258	251	248	262	264	259	255	260	378	365	382	389	555	572	540	563	519	513	567	571	692	750	687	738	349	368	338	317	372	331	357	326
Fig 6f	IL-6	290	315	320	308	310	306	298	315	440	420	397	401	310	296	330	308	320	317	325	305	460	452	440	432	521	548	569

## Sheet: Figure 7
Fig7a	WT	βA3 KO	βA1 KD	WT+STZ	βA3 KO+STZ	βA1 KD+STZ	βA1 KD+STZ+AAV-Cryba1	βA1 KD+STZ+MS-1436
	200	210	410	450	470	670	380	390
	200	220	380	470	460	710	390	310
	198	205	400	480	430	690	320	330
Fig7b	WT	βA3 KO	βA1 KD	WT+STZ	βA3 KO+STZ	βA1 KD+STZ	βA1 KD+STZ+AAV-Cryba1	βA1 KD+STZ+MS-1436
	196	179	398	460	412	660	351	357
	210	210	432	404	441	589	349	310
	205	220	410	364	380	640	299	335
	188	215	379	429	428	689	380	292
Fig7m	WT	βA3 KO	βA1 KD	WT+STZ	βA3 KO+STZ	βA1 KD+ STZ	βA1 KD+ STZ+AAV2 Cryba1	βA1 KD+ STZ+PTP1B inhibitor
	2	5	15	12	11	35	22	13
	1	4	18	10	9	38	18	16
	2	3	20	16	10	39	15	12
	3	4	14	12	11	28	13	14

## Sheet: Figure 8
	Cryba-1 pg/ug		PTP1B pg/ug		PTP1B/CRYBA1 ratio		VEGF pg/ug		IL-6 pg/ug		IL-8 pg/ug		MCP1 pg/ug		% of CD11b-GLAST1 +ve cells
	Control	PDR	Control	PDR	Control	PDR	Control	PDR	Control	PDR	Control	PDR	Control	PDR	Control	PDR
	5.54	8.358	0.9	NA	0.162	NA	0.0006	0.038	0.003	0	0.004	0.003	0.327	0.022	31.821	56.942
	7.586	3.355	1.554	1.237	0.205	0.369	0	0.012	NA	0.001	0.021	0.01	NA	0.119	33.69	45.279
	4.812	0.73	0.579	1.732	0.12	2.372	0.0012	0.003	0.001	0.022	0.001	0.041	0.161	0.245	5.969	54.181
	3.798	2.292	0.672	2.093	0.177	0.913	0	0.003	0.003	0.004	0.007	0.02	NA	0.201		53.151
	5.749	0.998	0.416	1.435	0.072	1.438	0.0013	0.002	0.001	0.007	0.002	0.058	0.161	0.398		52.397
	4.16	0.88	2.609	1.854	0.627	2.106	0.0039	0.002	0.001	0.007	0.008	0.065	0.289	0.217		60.915
	2.108	2.639	1.56	5.246	0.74	1.988	0.0008	0.051	0	0.007	0.002	0.086	0.127	0.311		32.296
	2.587	1.967	2.307	4.26	0.892	2.166	0.0041	0.021	0	0.012	0.002	0.138	0.044	0.352
	11.653	0.884	NA	1.964	NA	2.221	0.032	0.007	0	0.005	0.017	0.059	0.116	0.46
	2.154	1.45	1.445	NA	0.671	NA	0.0058	0.085	0	0.006	0.002	0.03	0.129	0.236
	0.941	1.355	1.07	1.802	1.138	1.33	0.0026	0.004	0.003	0.001	0.007	0.017	0.078	0.091
	4.199	1.623	1.03	2.484	0.245	1.53	0.0106	0.059	0	0.004	0.014	0.023	0.047	0.15
	1.124	0.723	0.705	1.003	0.627	1.387	0.0035	0.047	0.004	0.037	0.005	0.037	0.384	0.319
	1.108	1.957	0.494	2.84	0.446	1.451	0	0.001	0.01	0.015	0.007	0.055	NA	0.325
		2.345		5.477		2.336		0.025		0.002		0.03		0.381
		5.26		6.54		1.243		0.062		0.052		0.042		0.896
		3.518		6.258		1.779		0.031		0		0.015		0.328
		3.256		2.645		0.812		0.109		0.001		0.069		0.361
		3.34		4.104		1.229		0.036		0.02		0.102		1.059
		2.717		2.729		1.005		0.013		NA		0.24		1.409
		0.596		0.668		1.121		0		0.008		0.039		0.081
		1.084		1.086		1.001		0.059		NA		0.021		0.622
		2.759		NA		NA		0		0		0		0

## Sheet: Supplementary Figure 1
WT	Hours	Control			Mannitol (25 mM)			D-Glucose (25 mM)			Mannitol (30 mM)			D-Glucose (30 mM)
	0.5	1.30679	1.5	1.4	1.1	1	0.92	0.837489	0.9	0.94	0.9	1.07	1	0.40006	0.51	0.49
	1	0.622072	0.7	0.78	1	1.1	1.13	0.869362	1	0.89	1	0.97	1	1.08808	1.1	1
	1.5	0.997952	1	1.1	0.8	0.9	1	1.3517	1	1.1	1.1	1.12	1	1.23126	1.29	1.39
	2	0.638558	0.73	0.68	0.78	1	0.8	1.20787	1.2	1	0.92	1.08	1.1	1.12427	1	0.98
	3	1.2	1.1	1	0.9	1	0.8	2.08857	2.1	1.9	0.89	0.98	1	1.93305	1.5	1.59
	6	1.15292	0.9	1.1	0.9	0.8	0.89	6.22966	6.9	7	1	1.1	1	7.92955	8.2	7.4
	12	1.15188	0.89	1	1.1	1	1.1	2.74887	2.5	2.2	0.95	1	0.98	2.72224	2.5	2.6
	24	1.08483	0.9	1.1	1.1	1	1.1	1.45	1.3	1.29	0.89	1.1	1.05	1.3	1.3	1.1
bA3 KO	Hours	Control			Mannitol (25 mM)			D-Glucose (25 mM)			Mannitol (30 mM)			D-Glucose (30 mM)
	0.5	0.89	0.91	0.75	0.591298	0.71	0.68	0.71	0.68	0.71	0.873758	0.9	0.88	0.873758	0.9	0.88
	1	0.91	0.87	0.71	0.76495	0.81	0.79	0.69	0.81	0.71	0.615477	0.79	0.81	0.615477	0.79	0.81
	1.5	0.79	0.67	0.71	0.65944	0.79	0.72	0.77	0.81	0.77	0.56489	0.69	0.7	0.56489	0.69	0.7
	2	0.81	0.71	0.69	1.11995	0.9	1	0.69	0.81	0.88	1.19029	1.2	1	1.19029	1.2	1
	3	0.75	0.81	0.77	1.70224	1.9	1.8	0.72	0.77	0.79	1.74407	1.8	1.79	1.74407	1.8	1.79
	6	0.81	0.67	0.59	6.76825	7.1	6.9	0.73	0.74	0.79	6.68362	7.2	7.9	6.68362	7.2	7.9
	12	0.67	0.72	0.7	1.77597	1.9	1.79	0.72	0.74	0.79	1.6298	1.8	1.7	1.6298	1.8	1.7
	24	0.78	0.79	0.65	1.31114	1.3	1.1	0.71	0.81	0.79	1.38034	1.3	1.2	1.38034	1.3	1.2
bA3 KD	Control			Mannitol (25 mM)			D-Glucose (25 mM)			Mannitol (30 mM)			D-Glucose (30 mM)
	1.28913	1.17	1.21	1.2	1.15	1.21	1.5913	1.6	1.59	1.1	1.22	1.1	1.87376	1.57	1.43
	1.11882	1.18	1.2	1.19	1.2	1.18	1.76495	1.61	1.65	1.24	1.27	1.37	1.61548	1.31	1.37
	1.33631	1.25	1.28	1.29	1.18	1.27	1.65944	1.45	1.4	1.19	1.27	1.33	1.6489	1.56	1.3
	1.15507	1.21	1.19	1.18	1.21	1.15	1.11995	1.45	1.29	1.18	1.17	1.28	1.19029	1.47	1.39
	1.01874	1	1.1	1	1.19	1.2	2.10224	1.97	2.1	1.31	1.18	1.23	2.74407	2.53	2.59
	1.21987	1.18	1.21	1.17	1.18	1.2	12.7682	12.89	13.1	1.21	1.21	1.16	13.6836	14.57	13.77
	1.44073	1.34	1.28	1.29	1.31	1.39	3.97597	4.1	3.06	1.16	1.19	1.2	3.8298	3.5	3.9
	1.37808	1.291	1.31	1.25	1.33	1.37	3.61114	3.8	3.7	1.2	1.19	1.87	3.48034	3.2	3.7

## Sheet: Supplementary Fig 2
Supl Fig 2a	WT	βA3 KO	βA1 KD	WT+STZ	βA3 KO+STZ	βA1 KD+STZ
	92	110	113	405	397	407
	97	107	117	410	422	412
	110	98	106	392	410	395
	105	105	100	425	385	400
Supl Fig 2b	WT	βA3 KO	βA1 KD	WT+STZ	βA3 KO+STZ	βA1 KD+STZ
	5	6	5	12	13	12
	7	5	7	10	12	13
	8	6	5	12	11	13
	5	8	6	10	12	11
Supl Fig 2c	WT	βA3 KO	βA1 KD	WT+STZ	βA3 KO+STZ	βA1 KD+STZ
	35	29	35	21	19	23
	30	28	31	18	20	21
	28	32	35	20	24	20
	30	30	32	19	22	22

[truncated: 2 more sheets: Supplementary Fig 4, Supplementary Table 2]
